# Supplementary material for: Natural variation in neuraminidase activity influences the evolutionary potential of the seasonal H1N1 lineage hemagglutinin
Source: Virus Evol. 2024 Jun 19;10(1):veae046. doi: 10.1093/ve/veae046 (PMC11196192; doi:10.1093/ve/veae046)
Supplement: veae046_Supp [file veae046_supp.zip]

Archive with 1 entries (1 files):
- suppl_data/supplement figures.pdf
